# Supplementary material for: “You’re still worth it”: The moral and relational context of politically motivated unfriending decisions in online networks
Source: PLoS One. 2021 Jan 11;16(1):e0243049. doi: 10.1371/journal.pone.0243049 (PMC7799818; doi:10.1371/journal.pone.0243049)
Supplement: S2 File — (TXT) [file pone.0243049.s002.txt]

online supplementary material at https://osf.io/ptgmq/
